# Supplementary material for: Genome-Wide Analysis of the WRKY Gene Family in Malus domestica and the Role of MdWRKY70L in Response to Drought and Salt Stresses
Source: Genes (Basel). 2022 Jun 15;13(6):1068. doi: 10.3390/genes13061068 (PMC9222762; doi:10.3390/genes13061068)
Supplement: Supplementary file 1 [file genes-13-01068-s001.zip]

Archive with 1 entries (1 files):
- genes-1760034-supplementary.pdf
